# Supplementary material for: Short-Term New Zealand ‘Blackadder’ Blackcurrant Juice Supplementation Improves Learning and Memory in Young Adult Rats
Source: Int J Mol Sci. 2025 Nov 28;26(23):11568. doi: 10.3390/ijms262311568 (PMC12692550; doi:10.3390/ijms262311568)
Supplement: Supplementary file 1 [file ijms-26-11568-s001.zip]

Archive with 1 entries (1 files):
- ijms-3964690-supplementary.pdf
